# Supplementary material for: Landscape of Innovative Methods for Early Diagnosis of Gastric Cancer: A Systematic Review
Source: Diagnostics (Basel). 2023 Dec 5;13(24):3608. doi: 10.3390/diagnostics13243608 (PMC10742893; doi:10.3390/diagnostics13243608)
Supplement: Supplementary file 1 [file diagnostics-13-03608-s001.zip]

Archive with 1 entries (1 files):
- diagnostics-2698905-supplementary.pdf
